# Supplementary material for: Thrombin-Activated Platelets Protect Vascular Endothelium against Tumor Cell Extravasation by Targeting Endothelial VCAM-1
Source: Int J Mol Sci. 2022 Mar 22;23(7):3433. doi: 10.3390/ijms23073433 (PMC8998259; doi:10.3390/ijms23073433)
Supplement: Supplementary file 1 [file ijms-23-03433-s001.zip]

Archive with 1 entries (1 files):
- ijms-1613330-Supplementary Materials and Methods.pdf
